# Supplementary material for: Functions of the Three Common Fungal Extracellular Membrane (CFEM) Domain-Containing Genes of Arthrobotrys flagrans in the Process of Nematode Trapping
Source: Microorganisms. 2025 Aug 27;13(9):2001. doi: 10.3390/microorganisms13092001 (PMC12471864; doi:10.3390/microorganisms13092001)
Supplement: Supplementary file 1 [file microorganisms-13-02001-s001.zip]

Archive with 1 entries (1 files):
- microorganisms-3804554-supplementary.pdf
